# Supplementary material for: The gut bacterial communities across six grasshopper species from a coastal tallgrass prairie
Source: PLoS One. 2020 Jan 30;15(1):e0228406. doi: 10.1371/journal.pone.0228406 (PMC6992175; doi:10.1371/journal.pone.0228406)
Supplement: S1 File — (CSV) [file pone.0228406.s001.csv]

sex	samplespecies	richness	shannon	invsimp
female	cf	10	0.88204761	1.806719
male	cf	20	2.67977069	10.750373
male	cf	29	3.12196976	19.002308
female	cs	17	0.8754444	2.067156
female	cs	19	1.47827547	2.793509
female	cs	12	0.65507937	1.490745
male	cs	28	2.16729372	3.926365
male	cs	26	2.38991519	7.254192
male	cs	36	2.22366927	3.658304
male	cs	11	1.51403512	3.381108
male	cs	42	3.2319941	19.087963
female	oc	36	2.63060349	9.620818
female	oc	11	0.89641456	1.749718
female	oc	19	0.41676554	1.151316
female	oc	41	2.55444864	8.686652
female	oc	15	1.06265031	2.218684
male	oc	38	2.50653965	7.227541
male	oc	22	1.26500286	2.606842
male	oc	21	1.44970228	2.306703
male	oc	35	2.07877542	4.416608
female	ov	14	2.14042757	5.457386
female	ov	28	1.48975039	2.384918
female	ov	26	1.34873501	2.49877
female	ov	33	2.16794495	6.115108
female	ov	41	1.63817331	2.486273
female	ov	38	2.8698056	12.598539
female	ov	42	1.80915294	2.957943
female	ov	35	1.82643984	3.398825
female	ov	48	2.21469955	4.715753
female	ov	19	0.56184878	1.294972
female	ov	31	2.50607814	6.610606
female	ov	34	2.0724273	4.347644
female	ov	40	2.8061298	10.348699
female	ov	22	2.21811972	4.65266
female	ov	40	1.74426417	3.176544
female	ov	7	0.3942689	1.171105
male	ov	40	2.08749402	4.216376
male	ov	16	1.68280048	3.247586
male	ov	31	1.2888372	2.313132
male	ov	26	1.98664777	4.739284
male	ov	20	0.9176552	1.644692
male	ov	27	2.56299323	8.740965
male	ov	10	1.63678977	4.252064
male	ov	30	2.67854462	8.318029
male	ov	26	2.76078212	11.165053
male	ov	35	2.25507691	4.838744
male	ov	37	3.02955416	14.588105
male	ov	19	1.17830655	2.125777
male	ov	17	2.23346496	6.148311
male	ov	65	2.43847744	3.575951
male	ov	30	2.39268591	6.303929
male	ov	42	2.9272343	12.860357
female	pa	10	0.15964744	1.053162
male	pa	45	2.05471744	3.378875
male	pa	25	1.95326507	3.937139
male	pa	6	0.08370982	1.024629
female	st	3	0.94713735	2.266289
female	st	33	2.54488088	7.052049
female	st	37	2.35354911	6.216303
