# Supplementary material for: The gut bacterial communities across six grasshopper species from a coastal tallgrass prairie
Source: PLoS One. 2020 Jan 30;15(1):e0228406. doi: 10.1371/journal.pone.0228406 (PMC6992175; doi:10.1371/journal.pone.0228406)
Supplement: S2 File — (CSV) [file pone.0228406.s002.csv]

samplespecies	Actinobacteria	Firmicutes	Proteobacteria	Tenericutes	Other
cf	0.232214006	0.504591618	0.203806094	0	0.059388
cs	0.080550564	0.277124312	0.567802456	0.05611744	0.018405
oc	0.165766173	0.270085933	0.416717134	0.135953021	0.011478
pa	0.0193804	0.090974631	0.151413892	0.737270903	0.00096
ov	0.105065185	0.171260705	0.585872367	0.105315029	0.032487
st	0.112955378	0.154497426	0.729861687	0	0.002686
