# Supplementary material for: The gut bacterial communities across six grasshopper species from a coastal tallgrass prairie
Source: PLoS One. 2020 Jan 30;15(1):e0228406. doi: 10.1371/journal.pone.0228406 (PMC6992175; doi:10.1371/journal.pone.0228406)
Supplement: S3 File — (CSV) [file pone.0228406.s003.csv]

samplespecies	Streptomycetaceae	Bifidobacteriaceae	Listeriaceae	Staphylococcaceae	Lactobacillaceae	Streptococcaceae	Methylobacteriaceae	Rhizobiaceae	Sphingomonadaceae	Enterobacteriaceae	Moraxellaceae	Pseudomonadaceae	Xanthomonadaceae	Entomoplasmatales	Mollicutes	Other
cf	0.102982357	0.036728881	0.029898898	0.071157996	0.311524975	0	0	0.007813473	0.005837716	0.08441056	0.053038196	0.020962813	0	0	0	0.275644136
cs	0	0.031803255	0.071527499	0.001746249	0.036601314	0.100993294	0.021922791	0.044659496	0.021832715	0.339914563	0	0.04647155	0.021112836	0	0.05611744	0.205296998
oc	0.000159563	0.127208293	0.016308483	0.001508879	0.22671793	0.003398151	0.014613404	0.024741769	0.023199694	0.160471068	0	0.075776082	0.044786487	0.001119647	0.134833373	0.145157177
ov	0.000540017	0.032160914	0.051283367	0.016358811	0.058329452	0.010954256	0.049785208	0.11436006	0.032500592	0.218805229	0.000783651	0.051628589	0.009407725	0.068490325	0.036398701	0.248213103
pa	0	0.000579565	0.06753143	0.000414925	0.001349434	0.000556568	0.074057947	0.018775865	0.005011641	0.00606301	0.000519013	0.006455062	0.004822543	0.733805683	0.00346522	0.076592095
st	0	0.036339233	0.006732104	0.011706621	0.072181348	0.054570988	0.024795233	0.014132851	0.015245057	0.326168895	0.099433243	0.177472524	0.006636508	0	0	0.154585396
